# Supplementary material for: Independent Risk Factors for RBC Transfusion in Children Undergoing Surgery. Analysis of 14,248 Cases at a German University Hospital
Source: Children (Basel). 2021 Jul 25;8(8):634. doi: 10.3390/children8080634 (PMC8394932; doi:10.3390/children8080634)
Supplement: Supplementary file 1 [file children-08-00634-s001.zip]

Archive with 1 entries (1 files):
- children-1309510-supplementary.pdf
